# Supplementary material for: Development and Validation of Pretreatment Serum Total Bilirubin as a Biomarker to Predict the Clinical Outcomes in Primary Central Nervous System Lymphoma: A Multicenter Cohort Study
Source: Cancers (Basel). 2023 Sep 15;15(18):4584. doi: 10.3390/cancers15184584 (PMC10526312; doi:10.3390/cancers15184584)
Supplement: Supplementary file 1 [file cancers-15-04584-s001.zip]

Archive with 1 entries (1 files):
- cancers-2569979-supplementary.pdf
